# Supplementary material for: The Impact of Ketogenic Capacity on Lipid Profile in Individuals with Prediabetes or Newly Diagnosed Type 2 Diabetes
Source: Int J Mol Sci. 2025 Sep 3;26(17):8566. doi: 10.3390/ijms26178566 (PMC12429389; doi:10.3390/ijms26178566)
Supplement: Supplementary file 1 [file ijms-26-08566-s001.zip]

Archive with 1 entries (1 files):
- ijms-3799286-supplementary.pdf
